# Supplementary material for: Genetic and Functional Modifications Associated with Ovarian Cancer Cell Aggregation and Limited Culture Conditions
Source: Int J Mol Sci. 2023 Oct 3;24(19):14867. doi: 10.3390/ijms241914867 (PMC10573375; doi:10.3390/ijms241914867)
Supplement: Supplementary file 1 [file ijms-24-14867-s001.zip]

Archive with 1 entries (1 files):
- ijms-2617132-supplementary.pdf
